# Supplementary material for: Risk Factors for Non-Communicable Diseases in Refugees, Asylum Seekers, and Subsidiary Protection Beneficiaries Resettled or Relocated in Portugal Between 2015 and 2020
Source: Int J Environ Res Public Health. 2024 Nov 13;21(11):1505. doi: 10.3390/ijerph21111505 (PMC11594213; doi:10.3390/ijerph21111505)
Supplement: Supplementary file 1 [file ijerph-21-01505-s001.zip]

Archive with 1 entries (1 files):
- ijerph-3237447-supplementary-File S1.pdf
